# Supplementary material for: Auxin Involvement in Ceratopteris Gametophyte Meristem Regeneration
Source: Int J Mol Sci. 2023 Oct 31;24(21):15832. doi: 10.3390/ijms242115832 (PMC10647518; doi:10.3390/ijms242115832)
Supplement: Supplementary file 1 [file ijms-24-15832-s001.zip]

Archive with 3 entries (3 files):
- Supplemental Data S1 - Phylogeny Sequences.xlsx
- Supplemental Figures with Captions Combined.pdf
- Supplemental Table S1 - Primer List.pdf
