# Supplementary material for: Auxin Involvement in Ceratopteris Gametophyte Meristem Regeneration
Source: Int J Mol Sci. 2023 Oct 31;24(21):15832. doi: 10.3390/ijms242115832 (PMC10647518; doi:10.3390/ijms242115832)
Supplement: Supplementary file 1 [file ijms-24-15832-s001.zip › Supplemental Data S1 - Phylogeny Sequences.xlsx]

## Sheet: Dataset S2. Phylogeny
Species	Gene Accession	Gene Name	Genome Version	Database Link	Genome Information
Ceratopteris richardii	Ceric.10G039800.1	CrTAA1	v2.1	https://phytozome-next.jgi.doe.gov/report/gene/Crichardii_v2_1/Ceric.10G039800	https://phytozome-next.jgi.doe.gov/info/Crichardii_v2_1
Ceratopteris richardii	Ceric.25G013500.1	CrTAA2	v2.1	https://phytozome-next.jgi.doe.gov/report/gene/Crichardii_v2_1/Ceric.25G013500	https://phytozome-next.jgi.doe.gov/info/Crichardii_v2_1
Ceratopteris richardii	Ceric.29G002600.2	CrTAA3	v2.1	https://phytozome-next.jgi.doe.gov/report/gene/Crichardii_v2_1/Ceric.29G002600	https://phytozome-next.jgi.doe.gov/info/Crichardii_v2_1
Ceratopteris richardii	Ceric.34G062200.1	CrTAA4	v2.1	https://phytozome-next.jgi.doe.gov/report/gene/Crichardii_v2_1/Ceric.34G062200	https://phytozome-next.jgi.doe.gov/info/Crichardii_v2_1
Ceratopteris richardii	Ceric.38G002400.1	CrTAA5	v2.1	https://phytozome-next.jgi.doe.gov/report/gene/Crichardii_v2_1/Ceric.38G002400	https://phytozome-next.jgi.doe.gov/info/Crichardii_v2_1
Ceratopteris richardii	Ceric.25G026900.1	CrTAA6	v2.1	https://phytozome-next.jgi.doe.gov/report/gene/Crichardii_v2_1/Ceric.25G026900	https://phytozome-next.jgi.doe.gov/info/Crichardii_v2_1
Ceratopteris richardii	Ceric.04G057200.1	CrTAA7	v2.1	https://phytozome-next.jgi.doe.gov/report/gene/Crichardii_v2_1/Ceric.04G057200	https://phytozome-next.jgi.doe.gov/info/Crichardii_v2_1
Arabidopsis thaliana	AT1G70560.1	AtTAA1		https://www.arabidopsis.org/servlets/TairObject?accession=locus:2026826	https://www.arabidopsis.org/portals/genAnnotation/gene_structural_annotation/agicomplete.jsp
Arabidopsis thaliana	AT1G23320.1	AtTAR1		https://www.arabidopsis.org/servlets/TairObject?type=locus&name=At1g23320	https://www.arabidopsis.org/portals/genAnnotation/gene_structural_annotation/agicomplete.jsp
Arabidopsis thaliana	AT4G24670.1	AtTAR2		https://www.arabidopsis.org/servlets/TairObject?type=locus&name=At4g24670	https://www.arabidopsis.org/portals/genAnnotation/gene_structural_annotation/agicomplete.jsp
Arabidopsis thaliana	AT1G34040.1	AtTAR3		https://www.arabidopsis.org/servlets/TairObject?name=AT1G34040&type=locus	https://www.arabidopsis.org/portals/genAnnotation/gene_structural_annotation/agicomplete.jsp
Arabidopsis thaliana	AT1G34060.1	AtTAR4		https://www.arabidopsis.org/servlets/TairObject?type=locus&name=At1g34060	https://www.arabidopsis.org/portals/genAnnotation/gene_structural_annotation/agicomplete.jsp
Selaginella moellendorfii	171289	SmoTAR_TAA	v1.0	https://phytozome-next.jgi.doe.gov/report/protein/Smoellendorffii_v1_0/171289	https://phytozome-next.jgi.doe.gov/info/Smoellendorffii_v1_0
Selaginella moellendorfii	444047	SmoALD1	v1.0	https://phytozome-next.jgi.doe.gov/report/protein/Smoellendorffii_v1_0/444047	https://phytozome-next.jgi.doe.gov/info/Smoellendorffii_v1_0
Marchantia polymorpha	Mapoly0032s0124.1	MpTAA	v3.1	https://phytozome-next.jgi.doe.gov/report/gene/Mpolymorpha_v3_1/Mapoly0032s0124	https://phytozome-next.jgi.doe.gov/info/Mpolymorpha_v3_1
Physcomitrium patens	Pp3c26_12520V3.1	PpTAA1	v3.3	https://phytozome-next.jgi.doe.gov/report/gene/Ppatens_v3_3/Pp3c26_12520	https://phytozome-next.jgi.doe.gov/info/Ppatens_v3_3
Physcomitrium patens	Pp3c3_4230V3.1	PpTAA2	v3.3	https://phytozome-next.jgi.doe.gov/report/gene/Ppatens_v3_3/Pp3c3_4230	https://phytozome-next.jgi.doe.gov/info/Ppatens_v3_3
Physcomitrium patens	Pp3c25_6670V3.1	PpTAA3	v3.3	https://phytozome-next.jgi.doe.gov/report/gene/Ppatens_v3_3/Pp3c25_6670	https://phytozome-next.jgi.doe.gov/info/Ppatens_v3_3
Physcomitrium patens	Pp3c17_6500V3.1	PpTAA4	v3.3	https://phytozome-next.jgi.doe.gov/report/gene/Ppatens_v3_3/Pp3c17_6500	https://phytozome-next.jgi.doe.gov/info/Ppatens_v3_3
Physcomitrium patens	Pp3c21_15370V3.1	PpTAR1	v3.3	https://phytozome-next.jgi.doe.gov/report/gene/Ppatens_v3_3/Pp3c21_15370	https://phytozome-next.jgi.doe.gov/info/Ppatens_v3_3
Physcomitrium patens	Pp3c18_15140V3.1	PpTAR2	v3.3	https://phytozome-next.jgi.doe.gov/report/gene/Ppatens_v3_3/Pp3c18_15140	https://phytozome-next.jgi.doe.gov/info/Ppatens_v3_3
Oryza sativa	LOC_Os01g07500.1	OsaTAR_TAA-b	v7.0	https://phytozome-next.jgi.doe.gov/report/gene/Osativa_v7_0/LOC_Os01g07500	https://phytozome-next.jgi.doe.gov/info/Osativa_v7_0
Oryza sativa	LOC_Os05g07720.1	OsaTAR_TAA-a	v7.0	https://phytozome-next.jgi.doe.gov/report/gene/Osativa_v7_0/LOC_Os05g07720	https://phytozome-next.jgi.doe.gov/info/Osativa_v7_0
Oryza sativa	LOC_Os01g52010.1	OsaTAR-a	v7.0	https://phytozome-next.jgi.doe.gov/report/gene/Osativa_v7_0/LOC_Os01g52010	https://phytozome-next.jgi.doe.gov/info/Osativa_v7_0
Oryza sativa	LOC_Os01g51980.1	OsaTAR-b	v7.0	https://phytozome-next.jgi.doe.gov/report/gene/Osativa_v7_0/LOC_Os01g51980	https://phytozome-next.jgi.doe.gov/info/Osativa_v7_0
Brachypodium distachyon	Bradi2g34400.1	BdTAA1	v3.1	https://phytozome-next.jgi.doe.gov/report/gene/Bdistachyon_v3_1/Bradi2g34400	https://phytozome-next.jgi.doe.gov/info/Bdistachyon_v3_1
Brachypodium distachyon	Bradi2g04290.1	BdTAA2	v3.1	https://phytozome-next.jgi.doe.gov/report/gene/Bdistachyon_v3_1/Bradi2g04290	https://phytozome-next.jgi.doe.gov/info/Bdistachyon_v3_1
Brachypodium distachyon	Bradi2g48267.1	BdTAR1	v3.1	https://phytozome-next.jgi.doe.gov/report/gene/Bdistachyon_v3_1/Bradi2g48267	https://phytozome-next.jgi.doe.gov/info/Bdistachyon_v3_1
Populus trichocarpa	Potri.010G044500.1	PtrTAA1_TAR1-a	v4.1	https://phytozome-next.jgi.doe.gov/report/gene/Ptrichocarpa_v4_1/Potri.010G044500	https://phytozome-next.jgi.doe.gov/info/Ptrichocarpa_v4_1
Populus trichocarpa	Potri.012G083300.1	PtrTAR2-b	v4.1	https://phytozome-next.jgi.doe.gov/report/gene/Ptrichocarpa_v4_1/Potri.012G083300	https://phytozome-next.jgi.doe.gov/info/Ptrichocarpa_v4_1
Populus trichocarpa	Potri.008G187800.1	PtrTAA1_TAR1-b	v4.1	https://phytozome-next.jgi.doe.gov/report/gene/Ptrichocarpa_v4_1/Potri.008G187800	https://phytozome-next.jgi.doe.gov/info/Ptrichocarpa_v4_1
Populus trichocarpa	Potri.002G064000.1	PtrTAR-a	v4.1	https://phytozome-next.jgi.doe.gov/report/gene/Ptrichocarpa_v4_1/Potri.002G064000	https://phytozome-next.jgi.doe.gov/info/Ptrichocarpa_v4_1
Populus trichocarpa	Potri.T125108.1	PtrTAR-b	v4.1	https://phytozome-next.jgi.doe.gov/report/gene/Ptrichocarpa_v4_1/Potri.T125108	https://phytozome-next.jgi.doe.gov/info/Ptrichocarpa_v4_1
Medicago trunculata	Medtr3g077250.1	MtTAA1	Mt4.0v1	https://phytozome-next.jgi.doe.gov/report/gene/Mtruncatula_Mt4_0v1/Medtr3g077250	https://phytozome-next.jgi.doe.gov/info/Mtruncatula_Mt4_0v1
Medicago trunculata	Medtr5g033510.1	MtTAA2	Mt4.0v1	https://phytozome-next.jgi.doe.gov/report/gene/Mtruncatula_Mt4_0v1/Medtr5g033510	https://phytozome-next.jgi.doe.gov/info/Mtruncatula_Mt4_0v1
Medicago trunculata	Medtr5g033520.1	MtTAA3	Mt4.0v1	https://phytozome-next.jgi.doe.gov/report/gene/Mtruncatula_Mt4_0v1/Medtr5g033520	https://phytozome-next.jgi.doe.gov/info/Mtruncatula_Mt4_0v1
Medicago trunculata	Medtr4g105220.1	MtTAR	Mt4.0v1	https://phytozome-next.jgi.doe.gov/report/gene/Mtruncatula_Mt4_0v1/Medtr4g105220	https://phytozome-next.jgi.doe.gov/info/Mtruncatula_Mt4_0v1
Zea mays	Zm00001d008700_P002	ZmaTAR_TAA-a	RefGen_V4	https://phytozome-next.jgi.doe.gov/report/gene/Zmays_RefGen_V4/Zm00001d008700	https://phytozome-next.jgi.doe.gov/info/ZmaysLH145_v1_2
Zea mays	Zm00001d039691_P001	ZmaTAR_TAA-b	RefGen_V4	https://phytozome-next.jgi.doe.gov/report/gene/Zmays_RefGen_V4/Zm00001d039691	https://phytozome-next.jgi.doe.gov/info/ZmaysLH145_v1_2
Zea mays	Zm00001d037498_P002	ZmaTAR_TAA-d	RefGen_V4	https://phytozome-next.jgi.doe.gov/report/gene/Zmays_RefGen_V4/Zm00001d037498	https://phytozome-next.jgi.doe.gov/info/ZmaysLH145_v1_2
Zea mays	Zm00001d041648_P001	ZmaTAR_TAA-e	RefGen_V4	https://phytozome-next.jgi.doe.gov/report/gene/Zmays_RefGen_V4/Zm00001d041648	https://phytozome-next.jgi.doe.gov/info/ZmaysLH145_v1_2
Zea mays	Zm00001d037674_P001	ZmaTAR_TAA-c	RefGen_V4	https://phytozome-next.jgi.doe.gov/report/gene/Zmays_RefGen_V4/Zm00001d037674	https://phytozome-next.jgi.doe.gov/info/ZmaysLH145_v1_2
Zea mays	Zm00001d043650_P001	ZmaTAR_TAA-f	RefGen_V4	https://phytozome-next.jgi.doe.gov/report/gene/Zmays_RefGen_V4/Zm00001d043650	https://phytozome-next.jgi.doe.gov/info/ZmaysLH145_v1_2
Zea mays	Zm00001d043651_P002	ZmaTAR_TAA-g	RefGen_V4	https://phytozome-next.jgi.doe.gov/report/gene/Zmays_RefGen_V4/Zm00001d043651	https://phytozome-next.jgi.doe.gov/info/ZmaysLH145_v1_2
Salvinia cucullata	s0004.g002288	ScuTAR1	v1.2	https://fernbase.org/tools/blast/match/show?blast_db_id=40;id=Sacu_v1.1_s0004.g002288;hilite_coords=20-485	https://fernbase.org/
Salvinia cucullata	s0014.g006019	ScuTAR2	v1.2	https://fernbase.org/tools/blast/match/show?blast_db_id=40;id=Sacu_v1.1_s0014.g006019;hilite_coords=69-476	https://fernbase.org/
Azolla filiculoides	s0097.g043834	AzfTAR1	v1.1	https://fernbase.org/tools/blast/match/show?blast_db_id=36;id=Azfi_s0097.g043834;hilite_coords=183-599	https://fernbase.org/
Azolla filiculoides	s0020.g015349	AzfTAR2	v1.1	https://fernbase.org/tools/blast/match/show?blast_db_id=36;id=Azfi_s0020.g015349;hilite_coords=74-470	https://fernbase.org/
Azolla capillus-veneris	ADC32243:1-481	AcvTAR_TAA-1	v1	https://fernbase.org/tools/blast/match/show?blast_db_id=59;id=ADC32243;hilite_coords=67-479	https://fernbase.org/
Azolla capillus-veneris	ADC07521	AcvTAR_TAA-2	v1	https://fernbase.org/tools/blast/match/show?blast_db_id=59;id=ADC07521;hilite_coords=26-371	https://fernbase.org/
Adiantum capillus-veneris	ADC06778	AcvTAR_TAA-3	v1	https://fernbase.org/tools/blast/match/show?blast_db_id=59;id=ADC06778;hilite_coords=1-340	https://fernbase.org/
Adiantum capillus-veneris	ADC24208	AcvTAR_TAA-4	v1	https://fernbase.org/tools/blast/match/show?blast_db_id=59;id=ADC24208;hilite_coords=18-304	https://fernbase.org/
Alsophila spinulosa	Aspi01Gene38362.t1	AspTAR_TAA-1	v1	https://fernbase.org/tools/blast/match/show?blast_db_id=63;id=Aspi01Gene38362.t1;hilite_coords=1-518	https://fernbase.org/
Alsophila spinulosa	Aspi01Gene72371.t1	AspTAR_TAA-2	v1	https://fernbase.org/tools/blast/match/show?blast_db_id=63;id=Aspi01Gene72371.t1;hilite_coords=1-516	https://fernbase.org/
Alsophila spinulosa	Aspi01Gene07869.t1	AspTAR_TAA-3	v1	https://fernbase.org/tools/blast/match/show?blast_db_id=63;id=Aspi01Gene07869.t1;hilite_coords=75-456	https://fernbase.org/
Alsophila spinulosa	Aspi01Gene45520.t1	AspTAR_TAA-4	v1	https://fernbase.org/tools/blast/match/show?blast_db_id=63;id=Aspi01Gene45520.t1;hilite_coords=123-547	https://fernbase.org/
Alsophila spinulosa	Aspi01Gene20517.t1:1-410	AspTAR_TAA-5	v1	https://fernbase.org/tools/blast/match/show?blast_db_id=63;id=Aspi01Gene20517.t1;hilite_coords=49-394	https://fernbase.org/
Alsophila spinulosa	Aspi01Gene20521.t1:501-1417	AspTAR_TAA-6	v1	https://fernbase.org/tools/blast/match/show?blast_db_id=63;id=Aspi01Gene20521.t1;hilite_coords=1026-1403	https://fernbase.org/
Marsilea vestita	S13g01875-RA	MvTAR_TAA-1	v1	https://fernbase.org/tools/blast/match/show?blast_db_id=71;id=Mvestita_S13g01875-RA;hilite_coords=81-528	https://fernbase.org/
Marsilea vestita	S1g06488-RA	MvTAR_TAA-2	v1	https://fernbase.org/tools/blast/match/show?blast_db_id=71;id=Mvestita_S1g06488-RA;hilite_coords=80-492	https://fernbase.org/
Trebouxia_sp.	KAA6425242.1	TrsTAR	A1-2	https://www.ncbi.nlm.nih.gov/protein/KAA6425242.1/	https://www.ncbi.nlm.nih.gov/Taxonomy/Browser/wwwtax.cgi?id=2608996
